# Supplementary material for: Role of T-2 toxin in the modulation of oxidative homeostasis and immune function in three-dimensional hepatic cell cultures of chicken origin
Source: Front Vet Sci. 2026 Feb 10;13:1759841. doi: 10.3389/fvets.2026.1759841 (PMC12929105; doi:10.3389/fvets.2026.1759841)
Supplement: Supplementary file 2 [file Table_1.xlsx]

## Sheet: Munka1
48 h	CCK-8	P value	Significance		48 h	MDA	P value	Significance		48 h	HSP27	P value	Significance							48 h	IL-6	P value	Significance		48 h	IL-8	P value	Significance
Control	0.194 ± 0.017				Control	30.735 ± 1.625				Control	2.942 ± 0.446									Control	212.944 ± 8.105				Control	378.977 ± 27.267
T100	0.158 ± 0.004	0.017	*		T100	24.632 ± 0.728	0.00646	**		T100	1.500 ± 0.238	0.0172	*							T100	188.542 ± 16.680	0.218			T100	446.248 ± 58.796	0.324
T500	0.147 ± 0.005	0.004	**		T500	24.282 ± 1.217	< 0.01	**		T500	1.563 ± 0.180	0.0168	*							T500	174.036 ± 21.513	0.121			T500	314.550 ± 21.235	0.0919
T1000	0.142 ± 0.003	< 0.001	***		T1000	25.518 ± 1.345	0.0329	*		T1000	0.887 ± 0.196	0.00178	**							T1000	162.063 ± 13.982	0.0104	*		T1000	359.685 ± 53.136	0.753
72 h	CCK-8	P value	Significance		72 h	MDA	P value	Significance		72 h	HSP27	P value	Significance		72 h	8-OHdG	P value	Significance		72 h	IL-6	P value	Significance		72 h	IL-8	P value	Significance
Control	0.171 ± 0.006				Control	23.355 ± 2.072				Control	0.853 ± 0.259				Control	1.763 ± 0.292				Control	188.298 ± 10.910				Control	348.938 ± 16.873
T100	0.159 ± 0.003	0.08			T100	20.963 ± 0.611	0.294			T100	0.334 ± 0.076	0.111			T100	0.699 ± 0.132	0.00896	**		T100	201.360 ± 13.832	0.475			T100	288.582 ± 17.717	0.0333	*
T500	0.156 ± 0.005	0.0758			T500	23.638 ± 1.072	0.906			T500	0.428 ± 0.110	0.194			T500	2.200 ± 0.382	0.399			T500	187.354 ± 7.186	0.944			T500	270.147 ± 20.455	0.014	*
T1000	0.148 ± 0.008	0.0353	*		T1000	25.132 ± 1.083	0.465			T1000	1.023 ± 0.292	0.672			T1000	1.322 ± 0.264	0.3			T1000	134.292 ± 6.961	0.00191	**		T1000	295.720 ± 15.288	0.0415	*
